# Supplementary material for: Cerebral Hemodynamics in Patients with Hemolytic Uremic Syndrome Assessed by Susceptibility Weighted Imaging and Four-Dimensional Non-Contrast MR Angiography
Source: PLoS One. 2016 Nov 1;11(11):e0164863. doi: 10.1371/journal.pone.0164863 (PMC5089757; doi:10.1371/journal.pone.0164863)
Supplement: S1 Table — Note: n/a = not available; Initial neurological symptom: 0 –none, 1 –seizure, 2 –encephalopathy, 3 –aphasia, 4 –headaches, 5 –oculomotor symptoms, 6 –myoclonus; EEG changes: 0 –none, 1 –general changes, 2 –epileptiform discharges, 3 –focal changes, 4 –combination of changes; Encephalopathy, aphasia, paresis, cranial nerve deficits and apraxia: 0 –none, 1 –discrete, 2 –severe; Headache, seizures, myoclonus, and other symptoms: 0 –abscent, 1 –present. (XLS) [file pone.0164863.s001.xls]

## Sheet: Sheet1
ID	Sex	Age [years]	Initial neuro-logical symptom (0-6)	EEG changes (0-4)	Encephalo-pathy (0-1-2)	Aphasia (0-1-2)	Paresis (0-1-2)	Cranial nerve deficits (0-1-2)	Apraxia (0-1-2)	Head-ache (0-1)	Seizures (0-1)	Myo-clonus (0-1)	Other (0-1)
1	m	55.2219	2	1	n/a	n/a	0	0	0	0	1	0	0
2	f	56.3973	2	4	n/a	0	n/a	0	n/a	0	1	1	0
3	f	67.2329	2	1	n/a	n/a	n/a	0	n/a	0	1	0	0
4	m	32.0849	1	0	0	0	0	0	0	0	1	0	1
5	f	56.2137	2	1	2	0	0	0	0	0	0	0	0
6	f	38.9671	2	n/a	2	1	0	0	0	0	0	0	0
7	f	21.3068	1	1	2	0	0	0	0	0	1	1	1
8	f	29.7753	4	1	n/a	0	0	0	n/a	0	1	0	0
9	m	75.5781	6	n/a	n/a	0	0	0	0	0	0	1	0
10	m	12.1644	3	n/a	0	1	2	0	0	0	0	0	1
11	f	10.6247	1	1	0	0	0	0	0	0	0	0	0
12	m	5.28219	1	n/a	0	0	0	s	0	0	0	0	0
13	f	25.8247	5	n/a	1	1	1	0	0	0	0	0	1
14	f	20.5479	1	1	0	0	2	0	2	0	1	1	0
16	f	31.8603	3	4	0	0	0	0	0	1	1	0	0
17	f	40.9123	5	n/a	0	0	0	0	0	0	0	0	0
18	m	66.4685	6	0	2	0	0	0	0	0	0	1	1
19	f	36.4658	2	4	1	2	0	0	2	0	1	1	0
21	f	22.3726	2	1	2	0	0	0	0	0	0	0	0
22	f	41.6767	2	4	1	0	0	0	1	0	0	0	1
27	f	65.274	2	n/a	n/a	n/a	0	0	n/a	n/a	0	0	0
28	f	31.0548	2	1	2	0	0	0	2	0	0	0	1
31	f	60.8904	2	n/a	2	1	0	0	0	1	0	0	0
32	f	39.337	2	n/a	0	0	0	0	0	0	0	0	0
34	f	5.36438	1	n/a	0	0	0	0	0	0	0	0	0
37	m	44.2438	2	2	0	0	0	0	0	0	0	0	0
38	m	69.9781	2	1	1	0	0	0	0	0	0	0	0
39	f	40.6932	4	n/a	0	0	0	0	0	1	0	0	1
41	m	28.4658	3	n/a	0	2	0	0	0	0	0	0	0
42	m	25.2959	2	1	0	0	0	0	0	0	0	0	0
43	m	26.1014	2	n/a	1	0	0	0	0	0	0	0	0
45	f	29.7699	4	n/a	0	0	0	0	0	0	0	0	0
46	m	53.9041	3	0	0	0	0	0	0	0	1	0	0
47	f	27.0932	2	0	0	0	0	0	0	0	0	0	0
48	m	66.0384	3	4	0	1	0	0	0	0	0	0	1
50	f	13.3918	1	1	0	0	0	0	0	0	0	0	0
Patients excluded (below)
15	f	71
20	m	67.2027
23	f	26.3863	2	n/a	1	0	0	0	0	0	0	0	0
24	m	38.3425	1	n/a	1	0	0	0	1	0	1	0	0
25	f	26.1562	2	n/a	2	0	0	0	0	0	0	0	0
26	m	63.0301	2	4	1	1	1	0	n/a	0	1	0	0
29	f	35.0493	6	0	0	0	0	0	0	0	0	0	0
30	m	37.463	1	1	1	0	0	0	0	0	1	0	0
33	m	75.0247	2	1	2	0	0	0	2	0	0	0	1
35	f	67.1288	2	1	1	0	0	0	1	0	0	0	0
36	m	31.4521
40	f	79.9562	n/a	n/a	n/a	n/a	n/a	n/a	n/a	n/a	n/a	n/a	n/a
44	f	11.8466	n/a	n/a	n/a	n/a	n/a	n/a	n/a	n/a	n/a	n/a	n/a
49	f	14.3288	n/a	n/a	n/a	n/a	n/a	n/a	n/a	n/a	n/a	n/a	n/a
51	f	22.9918	n/a	n/a	n/a	n/a	n/a	n/a	n/a	n/a	n/a	n/a	n/a
